# Supplementary material for: An updated analysis of turning point, duration and attack rate of COVID-19 outbreaks in major Western countries with data of daily new cases
Source: Data Brief. 2020 Jun 11;31:105830. doi: 10.1016/j.dib.2020.105830 (PMC7286837; doi:10.1016/j.dib.2020.105830)
Supplement: Supplementary file 1 [file mmc1.xlsx]

## Sheet: Canada
Date	Daily new confirmed cases(Canada)	Fitted	Predicted
2020-01-27	1	2.96925
2020-01-28	2	0.543568
2020-01-29	0	0.227983
2020-01-30	0	0.134264
2020-01-31	1	0.0952332
2020-02-01	0	0.0759814
2020-02-02	0	0.065748
2020-02-03	0	0.0603759
2020-02-04	1	0.0580169
2020-02-05	0	0.0577819
2020-02-06	2	0.0592391
2020-02-07	0	0.0622028
2020-02-08	0	0.0666398
2020-02-09	0	0.0726248
2020-02-10	0	0.0803226
2020-02-11	0	0.089984
2020-02-12	0	0.101951
2020-02-13	0	0.116669
2020-02-14	1	0.134706
2020-02-15	1	0.156781
2020-02-16	0	0.183793
2020-02-17	0	0.216874
2020-02-18	0	0.257439
2020-02-19	0	0.307262
2020-02-20	1	0.368569
2020-02-21	0	0.444152
2020-02-22	0	0.537524
2020-02-23	0	0.653104
2020-02-24	2	0.79646
2020-02-25	0	0.974618
2020-02-26	1	1.19645
2020-02-27	2	1.4732
2020-02-28	2	1.81907
2020-02-29	3	2.25209
2020-03-01	4	2.79516
2020-03-02	3	3.47736
2020-03-03	6	4.33569
2020-03-04	1	5.41729
2020-03-05	14	6.78222
2020-03-06	4	8.50717
2020-03-07	8	10.6901
2020-03-08	6	13.4562
2020-03-09	12	16.9657
2020-03-10	19	21.4239
2020-03-11	21	27.094
2020-03-12	40	34.3135
2020-03-13	42	43.516
2020-03-14	60	55.2585
2020-03-15	81	70.2575
2020-03-16	101	82.0966
2020-03-17	156	109.799
2020-03-18	129	144.014
2020-03-19	146	185.379
2020-03-20	216	234.355
2020-03-21	242	291.161
2020-03-22	141	355.722
2020-03-23	527	427.623
2020-03-24	820	506.095
2020-03-25	582	590.003
2020-03-26	634	677.872
2020-03-27	702	767.931
2020-03-28	895	858.175
2020-03-29	665	946.452
2020-03-30	1128	1030.55
2020-03-31	1199	1108.32
2020-04-01	1140	1177.73
2020-04-02	1497	1237
2020-04-03	1265	1284.65
2020-04-04	1475	1319.58
2020-04-05	1258	1341.1
2020-04-06	970	1348.93
2020-04-07	1230	1343.22
2020-04-08	1393	1324.52
2020-04-09	1475	1293.7
2020-04-10			1251.95
2020-04-11			1200.67
2020-04-12			1141.42
2020-04-13			1075.86
2020-04-14			1005.64
2020-04-15			932.394
2020-04-16			857.66
2020-04-17			782.84
2020-04-18			709.177
2020-04-19			637.733
2020-04-20			569.379
2020-04-21			504.795
2020-04-22			444.478
2020-04-23			388.754

## Sheet: Germany
Date	Daily new confirmed cases(Germany)	Fitted	Predicted
2020-01-28	1	7.44119e-06
2020-01-29	3	6.97587e-05
2020-01-30	0	0.000275448
2020-01-31	1	0.000763373
2020-02-01	2	0.00174257
2020-02-02	1	0.00351852
2020-02-03	0	0.00652765
2020-02-04	4	0.0113825
2020-02-05	0	0.0189306
2020-02-06	0	0.0303303
2020-02-07	1	0.0471485
2020-02-08	0	0.071487
2020-02-09	1	0.106143
2020-02-10	0	0.154813
2020-02-11	0	0.222355
2020-02-12	2	0.315117
2020-02-13	0	0.441355
2020-02-14	0	0.611758
2020-02-15	0	0.840111
2020-02-16	0	1.14412
2020-02-17	0	1.54647
2020-02-18	0	2.07609
2020-02-19	0	2.76983
2020-02-20	0	3.67442
2020-02-21	0	4.84904
2020-02-22	0	6.36845
2020-02-23	0	8.32681
2020-02-24	0	10.8426
2020-02-25	2	14.0643
2020-02-26	9	18.1783
2020-02-27	21	23.4173
2020-02-28	14	30.0719
2020-02-29	53	38.5044
2020-03-01	25	49.1655
2020-03-02	41	62.6153
2020-03-03	38	79.5489
2020-03-04	125	100.828
2020-03-05	201	127.519
2020-03-06	143	160.939
2020-03-07	148	202.718
2020-03-08	204	254.862
2020-03-09	184	319.847
2020-03-10	341	400.719
2020-03-11	401	501.222
2020-03-12	779	625.96
2020-03-13	930	780.582
2020-03-14	910	972.015
2020-03-15	1228	1208.75
2020-03-16	1459	1501.18
2020-03-17	2088	1862.03
2020-03-18	2967	2306.84
2020-03-19	2993	2854.61
2020-03-20	4528	3528.52
2020-03-21	2578	4356.86
2020-03-22	2977	4089.93
2020-03-23	3879	4387.54
2020-03-24	4134	4662.16
2020-03-25	7839	4908.58
2020-03-26	6023	5122.3
2020-03-27	6021	5299.62
2020-03-28	4838	5437.73
2020-03-29	4303	5534.79
2020-03-30	4611	5589.94
2020-03-31	4766	5603.27
2020-04-01	6164	5575.79
2020-04-02	6813	5509.32
2020-04-03	6365	5406.41
2020-04-04	4949	5270.21
2020-04-05	4024	5104.34
2020-04-06	3351	4912.73
2020-04-07	4343	4699.56
2020-04-08	5470	4469.06
2020-04-09	4939	4225.43
2020-04-10			3972.72
2020-04-11			3714.8
2020-04-12			3455.21
2020-04-13			3197.17
2020-04-14			2943.52
2020-04-15			2696.71
2020-04-16			2458.79
2020-04-17			2231.41
2020-04-18			2015.85
2020-04-19			1813.04
2020-04-20			1623.57
2020-04-21			1447.76
2020-04-22			1285.65
2020-04-23			1137.09

## Sheet: UK
Date	Daily new confirmed cases(UK)	Fitted	Predicted
2020-01-31	2	1.74408
2020-02-01	0	0.485961
2020-02-02	0	0.262548
2020-02-03	0	0.186018
2020-02-04	0	0.152902
2020-02-05	0	0.138064
2020-02-06	0	0.133017
2020-02-07	1	0.134383
2020-02-08	0	0.140775
2020-02-09	0	0.151748
2020-02-10	1	0.167405
2020-02-11	4	0.188238
2020-02-12	0	0.215087
2020-02-13	1	0.249145
2020-02-14	0	0.292014
2020-02-15	0	0.345787
2020-02-16	0	0.413167
2020-02-17	0	0.497631
2020-02-18	0	0.603642
2020-02-19	0	0.736926
2020-02-20	0	0.904838
2020-02-21	0	1.11683
2020-02-22	0	1.38507
2020-02-23	4	1.72522
2020-02-24	0	2.15753
2020-02-25	0	2.70813
2020-02-26	0	3.41085
2020-02-27	3	4.3095
2020-02-28	4	5.46095
2020-02-29	3	6.93901
2020-03-01	13	8.83972
2020-03-02	4	11.2881
2020-03-03	11	14.447
2020-03-04	36	18.5292
2020-03-05	29	23.8121
2020-03-06	49	30.6589
2020-03-07	45	39.5445
2020-03-08	69	51.0912
2020-03-09	44	66.1149
2020-03-10	62	85.6859
2020-03-11	79	111.21
2020-03-12	136	144.536
2020-03-13	203	188.093
2020-03-14	342	245.081
2020-03-15	251	319.715
2020-03-16	157	258.39
2020-03-17	407	340.894
2020-03-18	685	441.893
2020-03-19	652	563.226
2020-03-20	718	706.34
2020-03-21	1053	872.144
2020-03-22	677	1060.89
2020-03-23	981	1272.04
2020-03-24	1438	1504.26
2020-03-25	1479	1755.3
2020-03-26	2175	2022.07
2020-03-27	2969	2300.67
2020-03-28	2528	2586.51
2020-03-29	2469	2874.44
2020-03-30	2670	3158.93
2020-03-31	3027	3434.28
2020-04-01	4384	3694.81
2020-04-02	4308	3935.09
2020-04-03	4518	4150.13
2020-04-04	3788	4335.56
2020-04-05	5961	4487.78
2020-04-06	3850	4604.05
2020-04-07	3660	4682.59
2020-04-08	5524	4722.59
2020-04-09	4411	4724.18
2020-04-10			4688.41
2020-04-11			4617.16
2020-04-12			4513
2020-04-13			4379.12
2020-04-14			4219.15
2020-04-15			4037.01
2020-04-16			3836.81
2020-04-17			3622.71
2020-04-18			3398.75
2020-04-19			3168.84
2020-04-20			2936.57
2020-04-21			2705.25
2020-04-22			2477.78
2020-04-23			2256.67

## Sheet: USA
Date	Daily new confirmed cases(USA)	Fitted	Predicted
2020-01-21	1	2.94992
2020-01-22	0	0.55235
2020-01-23	0	0.236633
2020-01-24	1	0.142267
2020-01-25	0	0.102985
2020-01-26	3	0.0838393
2020-01-27	0	0.0740154
2020-01-28	0	0.0693363
2020-01-29	0	0.0679636
2020-01-30	1	0.0690421
2020-01-31	1	0.0721953
2020-02-01	1	0.0773167
2020-02-02	3	0.0844783
2020-02-03	0	0.0938928
2020-02-04	0	0.105904
2020-02-05	1	0.120992
2020-02-06	0	0.139794
2020-02-07	0	0.163138
2020-02-08	0	0.19208
2020-02-09	0	0.227969
2020-02-10	1	0.27252
2020-02-11	0	0.327911
2020-02-12	1	0.396916
2020-02-13	1	0.483064
2020-02-14	0	0.590857
2020-02-15	0	0.72604
2020-02-16	0	0.89596
2020-02-17	0	1.11002
2020-02-18	1	1.38029
2020-02-19	0	1.72224
2020-02-20	1	2.1558
2020-02-21	18	2.70659
2020-02-22	0	3.40768
2020-02-23	0	4.30171
2020-02-24	18	5.44385
2020-02-25	4	6.90544
2020-02-26	3	8.77891
2020-02-27	0	11.1842
2020-02-28	6	14.2768
2020-02-29	5	18.2592
2020-03-01	20	23.3944
2020-03-02	16	30.0253
2020-03-03	23	38.5985
2020-03-04	32	49.6969
2020-03-05	72	64.0817
2020-03-06	108	82.7477
2020-03-07	116	106.996
2020-03-08	122	138.531
2020-03-09	174	179.584
2020-03-10	294	233.082
2020-03-11	286	302.865
2020-03-12	438	393.977
2020-03-13	534	513.044
2020-03-14	739	668.78
2020-03-15	744	872.65
2020-03-16	1008	1885.62
2020-03-17	1671	2497.52
2020-03-18	3028	3249.91
2020-03-19	4838	4157.22
2020-03-20	5411	5230.62
2020-03-21	7156	6476.8
2020-03-22	8930	7896.78
2020-03-23	10469	9484.99
2020-03-24	9071	11228.6
2020-03-25	13863	13107.3
2020-03-26	16772	15093.3
2020-03-27	18800	17152
2020-03-28	20034	19243.3
2020-03-29	19249	21322.4
2020-03-30	20631	23342.4
2020-03-31	24987	25255.2
2020-04-01	27089	27014.7
2020-04-02	29019	28577.7
2020-04-03	32433	29906.3
2020-04-04	34013	30969.6
2020-04-05	25957	31744.1
2020-04-06	27667	32215.4
2020-04-07	32252	32377.9
2020-04-08	35143	32234.9
2020-04-09	33971	31797.8
2020-04-10			31085.9
2020-04-11			30124.6
2020-04-12			28944.1
2020-04-13			27578.5
2020-04-14			26063.9
2020-04-15			24437.1
2020-04-16			22734.2
2020-04-17			20989.7
2020-04-18			19235.7
2020-04-19			17500.6
2020-04-20			15809.2
2020-04-21			14182.4
2020-04-22			12636.8
2020-04-23			11185

## Sheet: France
Date	Daily new confirmed cases(France)	Fitted	Predicted
2020-01-24	2	1.87583
2020-01-25	1	0.477959
2020-01-26	0	0.245347
2020-01-27	0	0.16777
2020-01-28	0	0.134242
2020-01-29	1	0.11864
2020-01-30	1	0.112295
2020-01-31	1	0.111761
2020-02-01	0	0.115578
2020-02-02	0	0.123195
2020-02-03	0	0.134567
2020-02-04	0	0.149989
2020-02-05	0	0.170039
2020-02-06	0	0.195575
2020-02-07	0	0.227766
2020-02-08	5	0.268146
2020-02-09	0	0.318709
2020-02-10	0	0.382016
2020-02-11	0	0.461358
2020-02-12	0	0.560954
2020-02-13	0	0.68622
2020-02-14	0	0.844112
2020-02-15	1	1.04357
2020-02-16	0	1.29613
2020-02-17	0	1.61662
2020-02-18	0	2.02425
2020-02-19	0	2.54381
2020-02-20	0	3.20742
2020-02-21	0	4.05673
2020-02-22	0	5.14583
2020-02-23	0	6.54501
2020-02-24	0	8.34576
2020-02-25	2	10.6673
2020-02-26	4	13.6652
2020-02-27	20	17.5424
2020-02-28	19	22.5647
2020-02-29	43	29.0793
2020-03-01	30	37.5415
2020-03-02	61	48.548
2020-03-03	21	62.8821
2020-03-04	73	81.5725
2020-03-05	138	105.972
2020-03-06	190	137.859
2020-03-07	336	179.578
2020-03-08	260	234.216
2020-03-09	246	305.846
2020-03-10	329	399.842
2020-03-11	497	523.303
2020-03-12	659	685.61
2020-03-13	886	455.492
2020-03-14	676	582.835
2020-03-15	924	734.94
2020-03-16	1210	913.778
2020-03-17	1097	1120.83
2020-03-18	1406	1356.97
2020-03-19	1878	1622.3
2020-03-20	1605	1916.1
2020-03-21	1856	2236.74
2020-03-22	2233	2581.64
2020-03-23	3412	2947.29
2020-03-24	2499	3329.34
2020-03-25	2978	3722.61
2020-03-26	3966	4121.3
2020-03-27	3836	4519.12
2020-03-28	4703	4909.49
2020-03-29	2618	5285.72
2020-03-30	4447	5641.24
2020-03-31	7666	5969.82
2020-04-01	4927	6265.72
2020-04-02	2166	6523.9
2020-04-03	23100	6740.12
2020-04-04	7819	6911.11
2020-04-05	2932	7034.57
2020-04-06	5204	7109.25
2020-04-07	11086	7134.93
2020-04-08	3912	7112.39
2020-04-09	4801	7043.33
2020-04-10			6930.29
2020-04-11			6776.51
2020-04-12			6585.84
2020-04-13			6362.56
2020-04-14			6111.28
2020-04-15			5836.78
2020-04-16			5543.87
2020-04-17			5237.32
2020-04-18			4921.71
2020-04-19			4601.37
2020-04-20			4280.29
2020-04-21			3962.08
2020-04-22			3649.95
2020-04-23			3346.63

## Sheet: Italy
Date	Daily new confirmed cases(Italy)	Fitted	Predicted
2020-01-31	2	1.85046e-11
2020-02-01	0	1.42201e-08
2020-02-02	0	6.66991e-07
2020-02-03	0	9.95716e-06
2020-02-04	0	7.938e-05
2020-02-05	0	0.000425563
2020-02-06	0	0.00173499
2020-02-07	1	0.00578881
2020-02-08	0	0.0165731
2020-02-09	0	0.042051
2020-02-10	0	0.0967662
2020-02-11	0	0.205418
2020-02-12	0	0.407509
2020-02-13	0	0.763103
2020-02-14	0	1.35968
2020-02-15	0	2.31999
2020-02-16	0	3.81078
2020-02-17	0	6.05215
2020-02-18	0	9.32731
2020-02-19	0	13.9924
2020-02-20	0	20.4863
2020-02-21	17	29.3394
2020-02-22	59	41.1821
2020-02-23	78	56.7516
2020-02-24	72	76.8975
2020-02-25	94	102.586
2020-02-26	147	134.9
2020-02-27	185	175.042
2020-02-28	233	224.329
2020-02-29	240	284.189
2020-03-01	585	356.151
2020-03-02	371	441.842
2020-03-03	462	542.97
2020-03-04	598	661.311
2020-03-05	783	798.698
2020-03-06	753	923.892
2020-03-07	1332	1131.02
2020-03-08	1412	1363.35
2020-03-09	1796	1619.49
2020-03-10	1063	1897.17
2020-03-11	2315	2193.27
2020-03-12	2787	2503.85
2020-03-13	2275	2824.33
2020-03-14	3610	3149.57
2020-03-15	3668	3474.09
2020-03-16	3042	3792.2
2020-03-17	4297	4098.26
2020-03-18	4178	4386.79
2020-03-19	4580	4652.71
2020-03-20	5986	4891.44
2020-03-21	6557	5099.09
2020-03-22	5560	5272.48
2020-03-23	4789	5409.27
2020-03-24	5249	5507.96
2020-03-25	5210	5567.9
2020-03-26	6203	5589.26
2020-03-27	5909	5572.98
2020-03-28	5974	5520.67
2020-03-29	5217	5434.56
2020-03-30	4050	5317.37
2020-03-31	4053	5172.22
2020-04-01	4782	5002.51
2020-04-02	4668	4811.81
2020-04-03	4585	4603.77
2020-04-04	4805	4382.03
2020-04-05	4316	4150.13
2020-04-06	3599	3911.46
2020-04-07	3039	3669.18
2020-04-08	3836	3426.19
2020-04-09	4204	3185.11
2020-04-10			2948.24
2020-04-11			2717.55
2020-04-12			2494.71
2020-04-13			2281.06
2020-04-14			2077.67
2020-04-15			1885.32
2020-04-16			1704.51
2020-04-17			1535.55
2020-04-18			1378.54
2020-04-19			1233.4
2020-04-20			1099.9
2020-04-21			977.684
2020-04-22			866.321
2020-04-23			765.289
