# Supplementary material for: An updated analysis of turning point, duration and attack rate of COVID-19 outbreaks in major Western countries with data of daily new cases
Source: Data Brief. 2020 Jun 11;31:105830. doi: 10.1016/j.dib.2020.105830 (PMC7286837; doi:10.1016/j.dib.2020.105830)
Supplement: Supplementary file 2 [file mmc2.xlsx]

## Sheet: Sheet1
Date	Daily new confirmed cases(France)	Fitted	Predict	Date	Daily new confirmed cases(Germany)	Fitted	Predict	Date	Daily new confirmed cases(Italy)	Fitted	Predict	Date	Daily new confirmed cases(UK)	Fitted	Predict	Date	Daily new confirmed cases(USA)	Fitted	Predict	Date	Daily new confirmed cases(Canada)	Fitted	Predict
2020-01-24	2	2.4906e-08		2020-01-28	1	3.85021e-15		2020-01-31	2	4.53649e-10		2020-01-31	2	0.00887931		2020-01-21	1	3.95315		2020-01-27	1	1.35267
2020-01-25	1	8.73187e-07		2020-01-29	3	6.71894e-12		2020-02-01	0	1.46018e-07		2020-02-01	0	0.014355		2020-01-22	0	0.469761		2020-01-28	1	0.434884
2020-01-26	0	7.25891e-06		2020-01-30	0	5.21977e-10		2020-02-02	0	4.19045e-06		2020-02-02	0	0.0206399		2020-01-23	0	0.157663		2020-01-29	0	0.24753
2020-01-27	0	3.34759e-05		2020-01-31	1	1.13419e-08		2020-02-03	0	4.46986e-05		2020-02-03	0	0.0282854		2020-01-24	1	0.0809461		2020-01-30	1	0.178012
2020-01-28	0	0.000111782		2020-02-01	2	1.22611e-07		2020-02-04	0	0.00027721		2020-02-04	0	0.0377566		2020-01-25	0	0.0524592		2020-01-31	0	0.14552
2020-01-29	1	0.000304312		2020-02-02	1	8.52323e-07		2020-02-05	0	0.00121998		2020-02-05	0	0.0495677		2020-01-26	1	0.0393942		2020-02-01	0	0.129003
2020-01-30	1	0.000719549		2020-02-03	0	4.36855e-06		2020-02-06	0	0.00423734		2020-02-06	0	0.0643307		2020-01-27	2	0.032749		2020-02-02	1	0.12094
2020-01-31	1	0.00153462		2020-02-04	4	1.79145e-05		2020-02-07	1	0.0123762		2020-02-07	1	0.0827919		2020-01-28	0	0.0293281		2020-02-03	0	0.118118
2020-02-01	0	0.00302502		2020-02-05	0	6.19572e-05		2020-02-08	0	0.0316675		2020-02-08	0	0.105869		2020-01-29	0	0.0278005		2020-02-04	0	0.119027
2020-02-02	0	0.00560357		2020-02-06	0	0.000187335		2020-02-09	0	0.0729971		2020-02-09	0	0.134695		2020-01-30	0	0.0275609		2020-02-05	1	0.122938
2020-02-03	0	0.00987108		2020-02-07	1	0.000508082		2020-02-10	0	0.15464		2020-02-10	1	0.17067		2020-01-31	1	0.0283326		2020-02-06	0	0.129537
2020-02-04	0	0.0166815		2020-02-08	0	0.00125968		2020-02-11	0	0.305529		2020-02-11	4	0.215522		2020-02-01	1	0.0300116		2020-02-07	0	0.138758
2020-02-05	0	0.0272247		2020-02-09	1	0.00289636		2020-02-12	0	0.569315		2020-02-12	0	0.27139		2020-02-02	1	0.0325996		2020-02-08	0	0.150706
2020-02-06	0	0.0431318		2020-02-10	0	0.00624544		2020-02-13	0	1.00924		2020-02-13	1	0.340915		2020-02-03	3	0.0361775		2020-02-09	2	0.165623
2020-02-07	0	0.0666069		2020-02-11	0	0.0127422		2020-02-14	0	1.71385		2020-02-14	0	0.427358		2020-02-04	0	0.0408962		2020-02-10	0	0.183875
2020-02-08	5	0.100592		2020-02-12	2	0.0247742		2020-02-15	0	2.80346		2020-02-15	0	0.534748		2020-02-05	0	0.0469795		2020-02-11	0	0.205952
2020-02-09	0	0.148971		2020-02-13	0	0.0461709		2020-02-16	0	4.43744		2020-02-16	0	0.668057		2020-02-06	1	0.0547355		2020-02-12	0	0.232478
2020-02-10	0	0.216826		2020-02-14	0	0.0828808		2020-02-17	0	6.82216		2020-02-17	0	0.833422		2020-02-07	0	0.0645747		2020-02-13	0	0.264234
2020-02-11	0	0.310745		2020-02-15	0	0.143886		2020-02-18	0	10.2195		2020-02-18	0	1.03841		2020-02-08	0	0.0770373		2020-02-14	0	0.302177
2020-02-12	0	0.439207		2020-02-16	0	0.24241		2020-02-19	0	14.956		2020-02-19	0	1.29235		2020-02-09	0	0.0928298		2020-02-15	0	0.347476
2020-02-13	0	0.613052		2020-02-17	0	0.397488		2020-02-20	0	21.4323		2020-02-20	0	1.60676		2020-02-10	0	0.112875		2020-02-16	1	0.401557
2020-02-14	0	0.846043		2020-02-18	0	0.635964		2020-02-21	17	30.1325		2020-02-21	0	1.99581		2020-02-11	1	0.138378		2020-02-17	0	0.466152
2020-02-15	1	1.15556		2020-02-19	0	0.995004		2020-02-22	59	41.6346		2020-02-22	0	2.47698		2020-02-12	0	0.170913		2020-02-18	0	0.543365
2020-02-16	0	1.56345		2020-02-20	0	1.52521		2020-02-23	78	56.6198		2020-02-23	4	3.07177		2020-02-13	1	0.212545		2020-02-19	0	0.635751
2020-02-17	0	2.097		2020-02-21	0	2.2944		2020-02-24	72	75.8826		2020-02-24	0	3.8067		2020-02-14	1	0.265981		2020-02-20	0	0.746415
2020-02-18	0	2.7902		2020-02-22	0	3.39225		2020-02-25	94	100.34		2020-02-25	0	4.71438		2020-02-15	0	0.33478		2020-02-21	1	0.879134
2020-02-19	0	3.68515		2020-02-23	0	4.93573		2020-02-26	147	131.039		2020-02-26	0	5.83498		2020-02-16	0	0.423633		2020-02-22	1	1.0385
2020-02-20	0	4.83385		2020-02-24	0	7.07566		2020-02-27	185	169.168		2020-02-27	3	7.21789		2020-02-17	0	0.53873		2020-02-23	0	1.2301
2020-02-21	0	6.30024		2020-02-25	2	10.0043		2020-02-28	233	216.062		2020-02-28	4	8.92391		2020-02-18	0	0.68826		2020-02-24	1	1.46075
2020-02-22	0	8.16275		2020-02-26	9	13.9642		2020-02-29	240	273.21		2020-02-29	3	11.0278		2020-02-19	0	0.883079		2020-02-25	0	1.73875
2020-02-23	0	10.5172		2020-02-27	21	19.2585		2020-03-01	585	342.262		2020-03-01	13	13.6216		2020-02-20	0	1.1376		2020-02-26	1	2.07423
2020-02-24	0	13.4804		2020-02-28	14	26.2627		2020-03-02	371	425.032		2020-03-02	4	16.8183		2020-02-21	20	1.47099		2020-02-27	2	2.47956
2020-02-25	2	17.1942		2020-02-29	53	35.4378		2020-03-03	462	523.502		2020-03-03	11	20.7569		2020-02-22	0	1.90881		2020-02-28	2	2.96986
2020-02-26	4	21.8305		2020-03-01	25	47.3453		2020-03-04	598	639.827		2020-03-04	36	25.6083		2020-02-23	0	2.48516		2020-02-29	4	3.56359
2020-02-27	20	27.5974		2020-03-02	41	62.6646		2020-03-05	783	776.334		2020-03-05	29	31.5824		2020-02-24	18	3.24566		2020-03-01	4	4.28338
2020-02-28	19	34.7453		2020-03-03	38	82.2112		2020-03-06	753	935.523		2020-03-06	49	38.9372		2020-02-25	4	4.2514		2020-03-02	3	5.15691
2020-02-29	43	43.576		2020-03-04	125	106.958		2020-03-07	1332	1120.07		2020-03-07	45	47.9898		2020-02-26	3	5.58433		2020-03-03	6	6.21811
2020-03-01	30	54.4517		2020-03-05	201	138.058		2020-03-08	1412	1332.8		2020-03-08	69	59.1293		2020-02-27	1	7.35454		2020-03-04	1	7.50857
2020-03-02	61	67.8063		2020-03-06	143	176.872		2020-03-09	1796	1576.74		2020-03-09	44	72.8341		2020-02-28	6	9.71014		2020-03-05	13	9.07932
2020-03-03	21	84.1588		2020-03-07	148	224.99		2020-03-10	1063	1855.05		2020-03-10	62	89.6912		2020-02-29	5	12.8507		2020-03-06	7	10.993
2020-03-04	73	104.129		2020-03-08	204	284.271		2020-03-11	2315	2171.04		2020-03-11	79	110.422		2020-03-01	20	17.0454		2020-03-07	6	13.3266
2020-03-05	138	128.455		2020-03-09	184	356.866		2020-03-12	2787	2528.19		2020-03-12	136	135.911		2020-03-02	18	22.6579		2020-03-08	6	16.1746
2020-03-06	190	158.014		2020-03-10	341	445.261		2020-03-13	2275	3640.49		2020-03-13	203	167.245		2020-03-03	23	30.1803		2020-03-09	12	19.6534
2020-03-07	336	193.851		2020-03-11	401	552.309		2020-03-14	3610	3812.88		2020-03-14	342	205.757		2020-03-04	32	40.2785		2020-03-10	17	23.9062
2020-03-08	260	237.201		2020-03-12	779	681.276		2020-03-15	3668	3976.44		2020-03-15	251	253.086		2020-03-05	74	53.8559		2020-03-11	23	29.1089
2020-03-09	246	289.528		2020-03-13	930	835.878		2020-03-16	3042	4130.16		2020-03-16	157	311.237		2020-03-06	111	72.1386		2020-03-12	40	35.4788
2020-03-10	329	352.565		2020-03-14	910	1020.34		2020-03-17	4297	4273.13		2020-03-17	407	382.677		2020-03-07	109	96.7928		2020-03-13	42	43.2831
2020-03-11	497	428.355		2020-03-15	1228	1239.41		2020-03-18	4178	4404.57		2020-03-18	685	470.427		2020-03-08	113	130.085		2020-03-14	53	52.8517
2020-03-12	659	519.309		2020-03-16	1459	1498.47		2020-03-19	4580	4523.82		2020-03-19	652	578.197		2020-03-09	183	175.103		2020-03-15	88	64.5913
2020-03-13	886	628.264		2020-03-17	2088	1803.53		2020-03-20	5986	4630.37		2020-03-20	718	710.536		2020-03-10	299	236.054		2020-03-16	100	79.0038
2020-03-14	676	758.558		2020-03-18	2967	2161.33		2020-03-21	6557	4723.81		2020-03-21	1053	873.022		2020-03-11	275	318.682		2020-03-17	157	96.7091
2020-03-15	924	914.114		2020-03-19	2993	2579.35		2020-03-22	5560	4803.88		2020-03-22	677	1072.5		2020-03-12	428	430.83		2020-03-18	129	118.473
2020-03-16	1210	1099.53		2020-03-20	4528	3065.93		2020-03-23	4789	4870.43		2020-03-23	981	1794.87		2020-03-13	548	583.222		2020-03-19	146	145.24
2020-03-17	1097	1320.21		2020-03-21	2578	3630.3		2020-03-24	5249	4923.41		2020-03-24	1438	1961.52		2020-03-14	740	790.533		2020-03-20	214	178.182
2020-03-18	1406	1582.46		2020-03-22	2977	4282.63		2020-03-25	5210	4962.92		2020-03-25	1479	2133.53		2020-03-15	757	1072.86		2020-03-21	244	218.744
2020-03-19	1878	1893.66		2020-03-23	3879	5609.62		2020-03-26	6203	4989.12		2020-03-26	2175	2310.07		2020-03-16	925	1457.76		2020-03-22	141	268.716
2020-03-20	1605	2170.05		2020-03-24	4134	5604.53		2020-03-27	5909	5002.28		2020-03-27	2969	2490.23		2020-03-17	1781	1983.02		2020-03-23	619	626.636
2020-03-21	1856	2443.74		2020-03-25	7839	5582.72		2020-03-28	5974	5002.75		2020-03-28	2528	2673.08		2020-03-18	2908	2700.55		2020-03-24	701	673.803
2020-03-22	2233	2726.2		2020-03-26	6023	5544.95		2020-03-29	5217	4990.98		2020-03-29	2469	2857.62		2020-03-19	4916	3681.65		2020-03-25	617	721.982
2020-03-23	3412	3013.81		2020-03-27	6021	5492.09		2020-03-30	4050	4967.44		2020-03-30	2670	3042.82		2020-03-20	5426	5024.38		2020-03-26	634	770.985
2020-03-24	2499	3302.64		2020-03-28	4838	5425.06		2020-03-31	4053	4932.7		2020-03-31	3027	3227.63		2020-03-21	7123	6863.71		2020-03-27	714	820.618
2020-03-25	2978	3588.52		2020-03-29	4303	5344.87		2020-04-01	4782	4887.36		2020-04-01	4384	3411		2020-03-22	8345	9385.48		2020-03-28	898	870.679
2020-03-26	3966	3867.22		2020-03-30	4611	5252.57		2020-04-02	4668	4832.06		2020-04-02	4308	3591.89		2020-03-23	11229	14446.5		2020-03-29	665	920.959
2020-03-27	3836	4134.49		2020-03-31	4766	5149.25		2020-04-03	4585	4767.46		2020-04-03	4518	3769.24		2020-03-24	8781	15468.9		2020-03-30	1154	971.248
2020-03-28	4703	4386.25		2020-04-01	6164	5035.99		2020-04-04	4805	4694.26		2020-04-04	3788	3942.06		2020-03-25	13986	16503.2		2020-03-31	1138	1021.33
2020-03-29	2618	4618.64		2020-04-02	6813	4913.91		2020-04-05	4316	4613.17		2020-04-05	5961	4109.37		2020-03-26	16821	17544.3		2020-04-01	1119	1071.01
2020-03-30	4447	4828.19		2020-04-03	6365	4784.1		2020-04-06	3599	4524.91		2020-04-06	3850	4270.24		2020-03-27	18805	18587.1		2020-04-02	1553	1120.05
2020-03-31	7666	5011.81		2020-04-04	4949	4647.65		2020-04-07	3039	4430.19		2020-04-07	3660	4423.79		2020-03-28	19849	19626.3		2020-04-03	1265	1168.27
2020-04-01	4927	5166.97		2020-04-05	4024	4505.61		2020-04-08	3836	4329.71		2020-04-08	5524	4569.23		2020-03-29	18404	20656.6		2020-04-04	1469	1215.45
2020-04-02	2166	5291.68		2020-04-06	3351	4359		2020-04-09	4204	4224.2		2020-04-09	4411	4705.79		2020-03-30	21569	21672.7		2020-04-05	1922	1261.41
2020-04-03	16531	5384.55		2020-04-07	4343	4208.81		2020-04-10	3951	4114.32		2020-04-10	8720	4832.81		2020-03-31	25130	22669.4		2020-04-06	727	1305.95
2020-04-04	6559	5444.79		2020-04-08	5470	4055.97		2020-04-11	4694	4000.75		2020-04-11	5280	4949.71		2020-04-01	26962	23641.7		2020-04-07	1230	1348.9
2020-04-05	4700	5472.23		2020-04-09	4939	3901.36		2020-04-12	4092	3884.12		2020-04-12	5323	5055.96		2020-04-02	28874	24584.5		2020-04-08	1394	1390.09
2020-04-06	2733	5467.28		2020-04-10	4097	3745.8		2020-04-13	3153	3765.07		2020-04-13	4363	5151.15		2020-04-03	32856	25493.1		2020-04-09	1474	1429.37
2020-04-07	8728	5430.89		2020-04-11	3479	3590.08		2020-04-14	2972	3644.17		2020-04-14	5274	5234.93		2020-04-04	33761	26363.1		2020-04-10	1383	1466.59
2020-04-08	3881	5364.5		2020-04-12	2121	3434.88		2020-04-15	2667	3521.99		2020-04-15	4644	5307.05		2020-04-05	25693	27190.4		2020-04-11	1170	1501.63
2020-04-09	4635	5270		2020-04-13	2230	3280.87		2020-04-16	3786	3399.04		2020-04-16	4659	5367.34		2020-04-06	30507	27971		2020-04-12	1065	1534.36
2020-04-10	6231	5149.64		2020-04-14	2116	3128.63		2020-04-17	3493	3275.83		2020-04-17	5621	5415.69		2020-04-07	33930	28701.4		2020-04-13	1298	1564.69
2020-04-11	4251	5005.94		2020-04-15	2795	2978.7		2020-04-18	3491	3152.8		2020-04-18	5545	5452.12		2020-04-08	33226	29378.5		2020-04-14	1383	1592.52
2020-04-12	2455	4841.67		2020-04-16	3350	2831.54		2020-04-19	3047	3030.39		2020-04-19	5859	5476.67		2020-04-09	34384	29999.5		2020-04-15	1315	1617.78
2020-04-13	3665	4659.71		2020-04-17	3034	2687.56		2020-04-20	2256	2908.98		2020-04-20	4683	5489.49		2020-04-10	35938	30562.1		2020-04-16	2594	1640.41
2020-04-14	5955	4463.04		2020-04-18	2529	2547.13		2020-04-21	2729	2788.92		2020-04-21	4328	5490.8		2020-04-11	28430	31064.2		2020-04-17	1884	1660.37
2020-04-15	3391	4254.61		2020-04-19	1756	2410.55		2020-04-22	3370	2670.54		2020-04-22	4454	5480.85		2020-04-12	27834	31504.3		2020-04-18	1529	1677.63
2020-04-16	7128	4037.35		2020-04-20	1586	2278.08		2020-04-23	2646	2554.13		2020-04-23	4608	5459.97		2020-04-13	26240	31881.3		2020-04-19	1653	1692.15
2020-04-17	2344	3814.05		2020-04-21	1677	2149.93		2020-04-24	3021	2439.93		2020-04-24	5394	5428.56		2020-04-14	26867	32194.5		2020-04-20	1894	1703.95
2020-04-18	3666	3587.38		2020-04-22	2172	2026.26		2020-04-25	2357	2328.19		2020-04-25	4929	5387.04		2020-04-15	30059	32443.3		2020-04-21	1472	1713.04
2020-04-19	1062	3359.78		2020-04-23	2466	1907.19		2020-04-26	2324	2219.08		2020-04-26	4471	5335.88		2020-04-16	32849	32628		2020-04-22	2258	1719.42
2020-04-20	2434	3133.51		2020-04-24	1953	1792.82		2020-04-27	1739	2112.79		2020-04-27	4313	5275.58		2020-04-17	35242	32748.9		2020-04-23	1636	1723.13
2020-04-21	3253	2910.57		2020-04-25	1835	1683.19		2020-04-28	2091	2009.44		2020-04-28	3998	5206.69		2020-04-18	28615	32806.7		2020-04-24	1620	1724.22
2020-04-22	2413	2692.72		2020-04-26	816	1578.33		2020-04-29	2086	1909.16		2020-04-29	4090	5129.76		2020-04-19	30012	32802.5		2020-04-25	1452	1722.74
2020-04-23	2239	2481.48		2020-04-27	856	1478.23		2020-04-30	1872	1812.04		2020-04-30	6040	5045.36		2020-04-20	28891	32737.8		2020-04-26	1662	1718.76
2020-04-24	1645	2278.09		2020-04-28	1380	1382.85		2020-05-01	1965	1718.15		2020-05-01	6204	4954.1		2020-04-21	26388	32614.2		2020-04-27	1583	1712.34
2020-04-25	1660	2083.58		2020-04-29	1608	1292.14		2020-05-02	1900	1627.53		2020-05-02	4815	4856.58		2020-04-22	29474	32433.6		2020-04-28	1534	1703.57
2020-04-26	612	1898.72		2020-04-30	1601	1206.03		2020-05-03	1389	1540.23		2020-05-03	4342	4753.38		2020-04-23	34818	32198.2		2020-04-29	1715	1692.52
2020-04-27	1173	1724.09		2020-05-01	1105	1124.42		2020-05-04	1221	1456.25		2020-05-04	3990	4645.13		2020-04-24	37007	31910.4		2020-04-30	1593	1679.31
2020-04-28	2638	1560.04		2020-05-02	813	1047.2		2020-05-05	1075	1375.59		2020-05-05	4411	4532.41		2020-04-25	32239	31572.7		2020-05-01	1886	1664.02
2020-04-29	509	1406.77		2020-05-03	710	974.257		2020-05-06	1444	1298.23		2020-05-06	6116	4415.81		2020-04-26	26685	31187.9		2020-05-02	1584	1646.75
2020-04-30	758	1264.3		2020-05-04	287	905.46		2020-05-07	1401	1224.15		2020-05-07	5618	4295.92		2020-04-27	24297	30758.8		2020-05-03	2577	1627.62
2020-05-01	168	1132.52		2020-05-05	1058	840.669		2020-05-08	1327	1153.31		2020-05-08	4652	4173.28		2020-04-28	24779	30288.4		2020-05-04	1452	1606.74
2020-05-02	1172	1011.22		2020-05-06	1187	779.742		2020-05-09			1085.65	2020-05-09			4048.45	2020-04-29	29341	29779.6		2020-05-05	1258	1584.22
2020-05-03	407	900.053		2020-05-07	1282	722.527		2020-05-10			1021.12	2020-05-10			3921.93	2020-04-30	31417	29235.5		2020-05-06	1479	1560.16
2020-05-04	658	798.631		2020-05-08	1161	668.873		2020-05-11			959.65	2020-05-11			3794.24	2020-05-01	34880	28659.3		2020-05-07	1507	1534.7
2020-05-05	1111	706.488		2020-05-09			618.626	2020-05-12			901.165	2020-05-12			3665.84	2020-05-02	28543	28054		2020-05-08	1473	1507.94
2020-05-06	3530	623.116		2020-05-10			571.629	2020-05-13			845.586	2020-05-13			3537.19	2020-05-03	27583	27422.8		2020-05-09			1479.99
2020-05-07	694	547.979		2020-05-11			527.728	2020-05-14			792.831	2020-05-14			3408.7	2020-05-04	24534	26768.7		2020-05-10			1450.98
2020-05-08	1291	480.522		2020-05-12			486.77	2020-05-15			742.81	2020-05-15			3280.78	2020-05-05	24806	26094.8		2020-05-11			1421.02
2020-05-09			420.186	2020-05-13			448.602	2020-05-16			695.435	2020-05-16			3153.78	2020-05-06	25463	25403.9		2020-05-12			1390.21
2020-05-10			366.412	2020-05-14			413.077	2020-05-17			650.613	2020-05-17			3028.06	2020-05-07	29626	24699		2020-05-13			1358.66
2020-05-11			318.656	2020-05-15			380.047	2020-05-18			608.249	2020-05-18			2903.9	2020-05-08	29313	23982.8		2020-05-14			1326.49
2020-05-12			276.387	2020-05-16			349.373	2020-05-19			568.249	2020-05-19			2781.61	2020-05-09			23258.1	2020-05-15			1293.8
2020-05-13			239.1	2020-05-17			320.917	2020-05-20			530.518	2020-05-20			2661.44	2020-05-10			22527.4	2020-05-16			1260.68
2020-05-14			206.313	2020-05-18			294.547	2020-05-21			494.96	2020-05-21			2543.6	2020-05-11			21793.2	2020-05-17			1227.23
2020-05-15			177.574	2020-05-19			270.133	2020-05-22			461.483	2020-05-22			2428.32	2020-05-12			21057.7	2020-05-18			1193.54
2020-05-16			152.46	2020-05-20			247.555									2020-05-13			20323.2	2020-05-19			1159.71
2020-05-17			130.58	2020-05-21			226.695									2020-05-14			19591.7	2020-05-20			1125.81
2020-05-18			111.573	2020-05-22			207.439									2020-05-15			18865.2	2020-05-21			1091.92
2020-05-19			95.1092													2020-05-16			18145.4	2020-05-22			1058.13
2020-05-20			80.8876													2020-05-17			17434
2020-05-21			68.6366													2020-05-18			16732.5
2020-05-22			58.1112													2020-05-19			16042.3
																2020-05-20			15364.5
																2020-05-21			14700.3
																2020-05-22			14050.7
