# Supplementary material for: An updated analysis of turning point, duration and attack rate of COVID-19 outbreaks in major Western countries with data of daily new cases
Source: Data Brief. 2020 Jun 11;31:105830. doi: 10.1016/j.dib.2020.105830 (PMC7286837; doi:10.1016/j.dib.2020.105830)
Supplement: Supplementary file 3 [file mmc3.xml]

<?xml version="1.0" encoding="utf-8" standalone="no"?>
<data>
  <datasets>
    <author>financialmath@163.com</author>
    <type>0</type>
    <dataset>
      <value>6</value>
      <reason>Other (please explain)</reason>
      <comments>I have submitted my raw data and updated data as a supplementary data file along with my manuscript</comments>
    </dataset>
  </datasets>
</data>
